# Supplementary material for: Determining the probability of hemiplasy in the presence of incomplete lineage sorting and introgression
Source: eLife. 2020 Dec 21;9:e63753. doi: 10.7554/eLife.63753 (PMC7800383; doi:10.7554/eLife.63753)
Supplement: Figure 1—source data 1. [file elife-63753-fig1-data1.zip › lizard_ML_tree_sCFs_extend_altout.txt]

#NEXUS
begin trees;
tree tree_1 = (((Scincella_victoriana_CAS220628:0.0261231698,((((Lipinia_leptosoma_CAS248067:0.0135217139,((Sphenomorphus_darlingtoni_CCA02541:0.0053927675,((Sphenomorphus_jobiense_CCA17225:0.0034937879,(Sphenomorphus_mulleri_CCA05888:0.0023034743,Sphenomorphus_pratti_CCA03288:0.0022346598)74.6:0.0012815673)66.3:0.0012959372,((Sphenomorphus_solomonis_CCA02659:0.0021644445,Sphenomorphus_nigrolineatus_CCA05422:0.0018700120)88.4:0.0031769400,Sphenomorphus_leptofasciatus_CCA17101:0.0039778849)51.1:0.0009191566)43.1:0.0005512292)75.6:0.0033454018,(Sphenomorphus_sp_nov_CCA02640:0.0026503186,Sphenomorphus_concinnatus_CCA02720:0.0041188508)89:0.0062137090)45:0.0008194166)44.5:0.0010506679,(((Lipinia_infralineolata_JAM2291:0.0068150462,(Lipinia_inexpectata_ID7190:0.0043560322,Lipinia_quadrivittata_CCA01269:0.0037657802)83.9:0.0044981643)81.8:0.0067480232,(((((((Prasinohaema_prehensicauda_CCA17222:0.0042395072,(Prasinohaema_flavipes_CCA17083:0.0022484439,Prasinohaema_sp_nov_CCA01005:0.0026213796)72.8:0.0011779280)73:0.0016731052,(Lobulia_elegans_CCA17485:0.0020919419,Lobulia_brongersmai_CCA03482:0.0036215863)77.8:0.0018396006)58.7:0.0010984448,(Lipinia_albodorsale_CCA03500:0.0039699319,Lipinia_noctua_CCA16819:0.0043959088)64.8:0.0012273870)36.2:0.0001867431,Prasinohaema_semoni_CCA00900:0.0063649161)45.5:0.0003797236,((Lipinia_pulchra_CCA03201:0.0040341492,(Papuascincus_stanleyanus_cf_sp2_CCA02483:0.0029230037,Papuascincus_sp_nov_CCA05980:0.0035946779)68.9:0.0015157275)75:0.0023765815,Fojia_bumui_CCA15922:0.0052680409)66:0.0019695856)50.9:0.0008959700,((Prasinohaema_sp_nov_CCA01623:0.0093028031,Lipinia_longiceps_CCA15866:0.0070976477)54.4:0.0014684489,Prasinohaema_virens_CCA02661:0.0087728783)49.9:0.0011949237)48.8:0.0008826657,(Lipinia_rouxi_CCA00692:0.0090551292,Lipinia_pulchella_JAM735:0.0114126363)33.2:0.0004222465)55.8:0.0018758717)54.4:0.0021606072,(Scincella_reevesi_CAS214133:0.0115039024,(Lipinia_vittigera_CAS229605:0.0160393250,((Scincella_rufocaudata_FMNH263356:0.0002872385,Scincella_rufocaudata_FMNH263355:0.0002768367)99.6:0.0105833069,(Scincella_lateralis_LMZ99209:0.0116007558,Scincella_potanini_CAS242132:0.0047386077)56.8:0.0017497148)53.8:0.0016005032)36:0.0006072962)41.1:0.0008366136)52.7:0.0022098351)52.6:0.0023517881,Scincella_punctatolineata_CAS221870:0.0202031784)42.4:0.0015025786,(Tropidophorus_robinsoni_CAS228558:0.0081998454,Tropidophorus_cocincinensis_FMNH258754:0.0126223190)45.7:0.0010217403)59.8:0.0047967637)74.9:0.0127776757,Lygosoma_sp_ACD7392:0.0230698959)98.5:0.0269538886,Eugongylus_rufescens_CCA17074:0.0015257849,Eugongylus_albofasciolatus_CCA02575:0.0016310061);
tree tree_2 = (((Scincella_victoriana_CAS220628:0.0261231698,((((Lipinia_leptosoma_CAS248067:0.0135217139,((Sphenomorphus_darlingtoni_CCA02541:0.0053927675,((Sphenomorphus_jobiense_CCA17225:0.0034937879,(Sphenomorphus_mulleri_CCA05888:0.0023034743,Sphenomorphus_pratti_CCA03288:0.0022346598)I1:0.0012815673)I2:0.0012959372,((Sphenomorphus_solomonis_CCA02659:0.0021644445,Sphenomorphus_nigrolineatus_CCA05422:0.0018700120)I3:0.0031769400,Sphenomorphus_leptofasciatus_CCA17101:0.0039778849)I4:0.0009191566)I5:0.0005512292)I6:0.0033454018,(Sphenomorphus_sp_nov_CCA02640:0.0026503186,Sphenomorphus_concinnatus_CCA02720:0.0041188508)I7:0.0062137090)I8:0.0008194166)I9:0.0010506679,(((Lipinia_infralineolata_JAM2291:0.0068150462,(Lipinia_inexpectata_ID7190:0.0043560322,Lipinia_quadrivittata_CCA01269:0.0037657802)I10:0.0044981643)I11:0.0067480232,(((((((Prasinohaema_prehensicauda_CCA17222:0.0042395072,(Prasinohaema_flavipes_CCA17083:0.0022484439,Prasinohaema_sp_nov_CCA01005:0.0026213796)I12:0.0011779280)I13:0.0016731052,(Lobulia_elegans_CCA17485:0.0020919419,Lobulia_brongersmai_CCA03482:0.0036215863)I14:0.0018396006)I15:0.0010984448,(Lipinia_albodorsale_CCA03500:0.0039699319,Lipinia_noctua_CCA16819:0.0043959088)I16:0.0012273870)I17:0.0001867431,Prasinohaema_semoni_CCA00900:0.0063649161)I18:0.0003797236,((Lipinia_pulchra_CCA03201:0.0040341492,(Papuascincus_stanleyanus_cf_sp2_CCA02483:0.0029230037,Papuascincus_sp_nov_CCA05980:0.0035946779)I19:0.0015157275)I20:0.0023765815,Fojia_bumui_CCA15922:0.0052680409)I21:0.0019695856)I22:0.0008959700,((Prasinohaema_sp_nov_CCA01623:0.0093028031,Lipinia_longiceps_CCA15866:0.0070976477)I23:0.0014684489,Prasinohaema_virens_CCA02661:0.0087728783)I24:0.0011949237)I25:0.0008826657,(Lipinia_rouxi_CCA00692:0.0090551292,Lipinia_pulchella_JAM735:0.0114126363)I26:0.0004222465)I27:0.0018758717)I28:0.0021606072,(Scincella_reevesi_CAS214133:0.0115039024,(Lipinia_vittigera_CAS229605:0.0160393250,((Scincella_rufocaudata_FMNH263356:0.0002872385,Scincella_rufocaudata_FMNH263355:0.0002768367)I29:0.0105833069,(Scincella_lateralis_LMZ99209:0.0116007558,Scincella_potanini_CAS242132:0.0047386077)I30:0.0017497148)I31:0.0016005032)I32:0.0006072962)I33:0.0008366136)I34:0.0022098351)I35:0.0023517881,Scincella_punctatolineata_CAS221870:0.0202031784)I36:0.0015025786,(Tropidophorus_robinsoni_CAS228558:0.0081998454,Tropidophorus_cocincinensis_FMNH258754:0.0126223190)I37:0.0010217403)I38:0.0047967637)I39:0.0127776757,Lygosoma_sp_ACD7392:0.0230698959)I40:0.0269538886,Eugongylus_rufescens_CCA17074:0.0015257849,Eugongylus_albofasciolatus_CCA02575:0.0016310061);
end;

begin hemiplasytool;
set derived taxon=Prasinohaema_sp_nov_CCA01005
set derived taxon=Prasinohaema_flavipes_CCA17083
set derived taxon=Prasinohaema_prehensicauda_CCA17222
set derived taxon=Prasinohaema_semoni_CCA00900
set derived taxon=Prasinohaema_virens_CCA02661
set derived taxon=Prasinohaema_sp_nov_CCA01623
set outgroup taxon=Scincella_lateralis_LMZ99209
set conversion type=extend
end;
