# Supplementary material for: Determining the probability of hemiplasy in the presence of incomplete lineage sorting and introgression
Source: eLife. 2020 Dec 21;9:e63753. doi: 10.7554/eLife.63753 (PMC7800383; doi:10.7554/eLife.63753)
Supplement: Figure 1—source data 2. [file elife-63753-fig1-data2.zip]

Archive with 1 entries (1 files):
- eratosara_added_outgroup_coalinput_extendsmoothed.txt
