# Supplementary material for: Determining the probability of hemiplasy in the presence of incomplete lineage sorting and introgression
Source: eLife. 2020 Dec 21;9:e63753. doi: 10.7554/eLife.63753 (PMC7800383; doi:10.7554/eLife.63753)
Supplement: Figure 1—source data 2. [file elife-63753-fig1-data2.zip › eratosara_added_outgroup_coalinput_extendsmoothed.txt]

#NEXUS
begin trees;
tree tree_1 = ((((Hhim:0.871285,HeraRef:0.871285):3.1063,(Htel:3.70971,Hhsa:3.70971):0.267879):0.415515,(Hsar:1.2868,Hdem:1.2868):3.1063):1.5,Etal:5.8931);
tree tree_2 = ((((Hhim:0.871285,HeraRef:0.871285)I1:3.1063,(Htel:3.70971,Hhsa:3.70971)I2:0.267879)I3:0.415515,(Hsar:1.2868,Hdem:1.2868)I4:3.1063)I5:1.5,Etal:5.8931);
end;

begin hemiplasytool;
set derived taxon=Htel
set derived taxon=Hhsa
set derived taxon=Hsar
set derived taxon=Hdem
set introgression source=I1 taxon2=Hhsa prob=0.033 timing=2.5
set introgression source=I4 taxon2=I2 prob=0.168 timing=3.8
set outgroup taxon=Etal
set type coal
set conversion type=extend
end;
