# Supplementary material for: Determining the probability of hemiplasy in the presence of incomplete lineage sorting and introgression
Source: eLife. 2020 Dec 21;9:e63753. doi: 10.7554/eLife.63753 (PMC7800383; doi:10.7554/eLife.63753)
Supplement: Figure 6—source data 1. [file elife-63753-fig6-data1.zip]

Archive with 1 entries (1 files):
- lizard_extend_altout_results.txt
