# Supplementary material for: Determining the probability of hemiplasy in the presence of incomplete lineage sorting and introgression
Source: eLife. 2020 Dec 21;9:e63753. doi: 10.7554/eLife.63753 (PMC7800383; doi:10.7554/eLife.63753)
Supplement: Figure 6—source data 2. [file elife-63753-fig6-data2.zip › eratosara_final.txt]

### INPUT SUMMARY ###

Integer Code	Taxon Name
1:	Etal
2:	Hsar
3:	Hdem
4:	Hhim
5:	HeraRef
6:	Htel
7:	Hhsa
1:	
2:	I5
4:	I3
2:	I4
4:	I1
6:	I2

The species tree (smoothed, in coalescent units) is:
 ((((4:0.871285,5:0.871285)1:3.1063,(6:3.70971,7:3.70971)1:0.267879)1:0.415515,(2:1.2868,3:1.2868)1:3.1063)1:1.5,1:5.8931);

                              ____ 4
             ________________|
            |                |____ 5
          __|
         |  | _____________________ 6*
         |  ||
  _______|   |_____________________ 7*
 |       |
 |       |                  ______ 2*
_|       |_________________|
 |                         |______ 3*
 |
 |________________________________ 1

4 taxa have the derived state: 6, 7, 2, 3

With homoplasy only, 2 mutations are required to explain this trait pattern (Fitch parsimony)

Introgression from taxon 2 into taxon 6 occurs at time 1.9 with probability 0.168
Introgression from taxon 4 into taxon 7 occurs at time 1.25 with probability 0.033

1.00e+07 simulations performed

### RESULTS ###

923 loci matched the species character states

"True" hemiplasy (1 mutation) occurs 660 time(s)

Combinations of hemiplasy and homoplasy (1 < # mutations < 2) occur 0 time(s)

"True" homoplasy (>= 2 mutations) occurs 263 time(s)

923 loci have a discordant gene tree
0 loci are concordant with the species tree

413 loci originate from an introgressed history
510 loci originate from the species history

Distribution of mutation counts:

# Mutations	# Trees
On all trees:
1		660
2		253
3		10

On concordant trees:
# Mutations	# Trees

On discordant trees:
# Mutations	# Trees
1		660
2		253
3		10

Origins of mutations leading to observed character states for hemiplasy + homoplasy cases:

	Tip mutation	Internal branch mutation	Tip reversal
Taxa 2	0	263	0
Taxa 3	0	263	0
Taxa 6	0	263	0
Taxa 7	0	263	0

### OBSERVED GENE TREES ###

  _________________________________ 1
 |
 |                         ________ 4
_|     ___________________|
 |    |                   |________ 5
 |    |
 |____|                     _______ 2*
      |      ______________|
      |     |              |_______ 3*
      |_____|
            |  ____________________ 6*
            |_|
              |____________________ 7*

                             ______ 2*
             _______________|
            |               |______ 3*
  __________|
 |          |     _________________ 6*
 |          |____|
_|               |_________________ 7*
 |
 |   ______________________________ 1
 |__|
    |                    __________ 4
    |___________________|
                        |__________ 5

                               ____ 4
  ____________________________|
 |                            |____ 5
_|
 |  _______________________________ 1
 |_|
   |        _______________________ 6*
   |_______|
           | ______________________ 7*
           ||
            |                ______ 2*
            |_______________|
                            |______ 3*

               ___________________ 7*
  ____________|
 |            | __________________ 6*
 |            ||
 |             |      _____________ 2*
_|             |_____|
 |                   |_____________ 3*
 |
 |        ________________________ 1
 |_______|
         |                  ______ 4
         |_________________|
                           |______ 5

                          _________ 4
  _______________________|
 |                       |_________ 5
_|
 |  _______________________________ 1
 | |
 |_|                        _______ 2*
   |       ________________|
   |      |                |_______ 3*
   |______|
          |   _____________________ 6*
          |__|
             |_____________________ 7*

  _________________________________ 1
 |
_|                        _________ 4
 |  _____________________|
 | |                     |_________ 5
 |_|
   |   ____________________________ 2*
   |__|
      |     _______________________ 3*
      |____|
           |  _____________________ 6*
           |_|
             |_____________________ 7*

           ________________________ 6*
  ________|
 |        | _______________________ 7*
 |        ||
 |         |               _______ 2*
_|         |______________|
 |                        |_______ 3*
 |
 |________________________________ 1
 |
 |                       _________ 4
 |______________________|
                        |_________ 5

  _________________________________ 1
 |
 |                         _______ 2*
_|          ______________|
 |         |              |_______ 3*
 |         |
 |_________|          _____________ 4
           |   ______|
           |  |      |_____________ 5
           |__|
              |____________________ 6*
              |
              |____________________ 7*

  _________________________________ 1
 |
 |               __________________ 6*
_|           ___|
 |          |   |__________________ 7*
 |          |
 |__________|                 _____ 4
            |   _____________|
            |  |             |_____ 5
            |__|
               |        ___________ 2*
               |_______|
                       |___________ 3*

  ________________________________ 1
 |
_|                             ___ 4
 |      ______________________|
 |     |                      |___ 5
 |_____|
       |          _________________ 6*
       |_________|
                 | _______________ 7*
                 ||
                  |          _____ 2*
                  |_________|
                            |_____ 3*

  _________________________________ 1
 |
_|                          ______ 4
 |          _______________|
 |         |               |______ 5
 |_________|
           | ______________________ 6*
           ||
            |______________________ 2*
            |
            |  ____________________ 3*
            |_|
              |____________________ 7*

                  ________________ 6*
  _______________|
 |               |________________ 7*
_|
 |      ___________________________ 1
 |     |
 |_____|                     ______ 4
       |    ________________|
       |   |                |______ 5
       |___|
           |           ____________ 2*
           |__________|
                      |____________ 3*

  _________________________________ 1
 |
_|                      ___________ 4
 |    _________________|
 |   |                 |___________ 5
 |___|
     |        _____________________ 7*
     |_______|
             | ___________________ 6*
             ||
              |           ________ 2*
              |__________|
                         |________ 3*

  _________________________________ 1
 |
 |                       _________ 4
_|______________________|
 |                      |_________ 5
 |
 |         _______________________ 2*
 |       ,|
 |       ||_______________________ 6*
 |_______|
         | _______________________ 3*
         ||
          |_______________________ 7*

                     _____________ 4
  __________________|
 |                  |_____________ 5
_|
 |  _______________________________ 1
 |_|
   |      _________________________ 7*
   |_____|
         | _______________________ 6*
         ||
          |                 _______ 2*
          |________________|
                           |_______ 3*

                 __________________ 2*
  ______________|
 |              | _________________ 3*
 |              ||
 |               | _______________ 6*
_|               ||
 |                |_______________ 7*
 |
 |       __________________________ 1
 |______|
        |                     _____ 4
        |____________________|
                             |_____ 5

                      _____________ 4
  ___________________|
 |                   |_____________ 5
_|
 |        _________________________ 1
 |_______|
         |        ________________ 2*
         |_______|
                 | _______________ 7*
                 ||
                  |_______________ 3*
                  |
                  |_______________ 6*

  ________________________________ 1
 |
_|                            _____ 4
 |          _________________|
 |         |                 |_____ 5
 |_________|
           |       _______________ 3*
           |______|
                  |_______________ 7*
                  |
                  |_______________ 2*
                  |
                  |_______________ 6*

  ________________________________ 1
 |
_|                 _______________ 4
 |     ___________|
 |    |           |_______________ 5
 |____|
      |       _____________________ 3*
      |______|
             |  __________________ 6*
             |_|
               |__________________ 2*
               |
               |__________________ 7*

                            _______ 4
  _________________________|
 |                         |_______ 5
_|
 |      ___________________________ 1
 |_____|
       |        ___________________ 3*
       |_______|
               | _________________ 2*
               ||
                |  ________________ 6*
                |_|
                  |________________ 7*

             _____________________ 4
  __________|
 |          |    _________________ 6*
 |          |___|
 |              |  _______________ 7*
 |              |_|
_|                |    ___________ 2*
 |                |___|
 |                    |___________ 3*
 |
 |    _____________________________ 1
 |___|
     |_____________________________ 5

  _________________________________ 1
 |
 |                        _________ 4
_|      _________________|
 |     |                 |_________ 5
 |     |
 |_____|       ___________________ 2*
       |    __|
       |   |  |___________________ 7*
       |___|
           | ______________________ 3*
           ||
            |______________________ 6*

                             _____ 4
  __________________________|
 |                          |_____ 5
_|
 |      ___________________________ 1
 |     |
 |_____|         _________________ 2*
       |       _|
       |      | |_________________ 6*
       |______|
              | __________________ 3*
              ||
               |__________________ 7*

  ________________________________ 1
 |
_|                           ______ 4
 |   _______________________|
 |  |                       |______ 5
 |__|
    |        _____________________ 2*
    |_______|
            |   __________________ 6*
            |__|
               | _________________ 3*
               ||
                |_________________ 7*

  ________________________________ 1
 |
_|               __________________ 5
 |              |
 |______________| _________________ 4
                ||
                ||            _____ 2*
                 |  _________|
                 | |         |_____ 3*
                 |_|
                   |   ____________ 6*
                   |__|
                      |____________ 7*

  ________________________________ 1
 |
_|                        ________ 4
 |   ____________________|
 |  |                    |________ 5
 |__|
    |       _______________________ 3*
    |______|
           |   ___________________ 2*
           |__|
              |___________________ 6*
              |
              |___________________ 7*

           _______________________ 6*
  ________|
 |        |   ____________________ 3*
 |        |__|
 |           | ____________________ 2*
_|           ||
 |            |____________________ 7*
 |
 | ________________________________ 1
 ||
  |                        ________ 4
  |_______________________|
                          |________ 5

                         __________ 4
  ______________________|
 |                      |__________ 5
_|
 |________________________________ 1
 |
 |      ___________________________ 3*
 |_____|
       |   ________________________ 6*
       |__|
          |   ____________________ 2*
          |__|
             |____________________ 7*

  _________________________________ 1
 |
_|                            ____ 4
 |     ______________________|
 |    |                      |____ 5
 |____|
      |        ____________________ 2*
      |_______|
              |   ________________ 7*
              |__|
                 |________________ 3*
                 |
                 |________________ 6*

  _________________________________ 1
 |
_|        _________________________ 4
 |       |
 |_______|  _______________________ 5
         | |
         |_|             __________ 2*
           |  __________|
           | |          |__________ 3*
           |_|
             | ____________________ 6*
             ||
              |____________________ 7*

  ________________________________ 4
_|
 | ________________________________ 1
 ||
  |    ____________________________ 5
  |___|
      |    _______________________ 7*
      |___|
          |  _____________________ 6*
          |_|
            |          ___________ 2*
            |_________|
                      |___________ 3*
